# Supplementary material for: Pharmacokinetics of Haloperidol in Critically Ill Patients: Is There an Association with Inflammation?
Source: Pharmaceutics. 2022 Feb 28;14(3):549. doi: 10.3390/pharmaceutics14030549 (PMC8950491; doi:10.3390/pharmaceutics14030549)
Supplement: Supplementary file 1 [file pharmaceutics-14-00549-s001.zip]

Archive with 7 entries (5 files):
- pharmaceutics-1586240 - supple/
- pharmaceutics-1586240 - supple/MDPI haloperidol Supplementary Material/
- pharmaceutics-1586240 - supple/MDPI haloperidol Supplementary Material/Supplementary Materials File A-The Structural model and covariate analysis equation.pdf
- pharmaceutics-1586240 - supple/MDPI haloperidol Supplementary Material/Supplementary Materials File B-The NONMEM codes for haloperidol modeling.txt
- pharmaceutics-1586240 - supple/MDPI haloperidol Supplementary Material/Supplementary Materials File C-METC ethical approval of the research.pdf
- pharmaceutics-1586240 - supple/MDPI haloperidol Supplementary Material/Supplementary Materials File D-Informed consent statement.pdf
- pharmaceutics-1586240 - supple/MDPI haloperidol Supplementary Material/Supplementary Materials File E-Validation of the method for haloperidol determination.pdf
