# Supplementary material for: Pharmacokinetics of Haloperidol in Critically Ill Patients: Is There an Association with Inflammation?
Source: Pharmaceutics. 2022 Feb 28;14(3):549. doi: 10.3390/pharmaceutics14030549 (PMC8950491; doi:10.3390/pharmaceutics14030549)
Supplement: Supplementary file 1 [file pharmaceutics-14-00549-s001.zip › pharmaceutics-1586240 - supple/MDPI haloperidol Supplementary Material/Supplementary Materials File B-The NONMEM codes for haloperidol modeling.txt]

$PROBLEM PK model

$INPUT
	CENSOR
	AORTA=DROP 
	ID 
	DATE=DROP 
	TIME 				;; Clock time
	TAD				;; Time after dose
	AMT 
	DV=DROP
	DV				;; Ln DV
	EVID
	MDV
	CTIME
	DAYS=DROP
	BQL
	AGE
	GENDER
	LEN
	WT
	BMI
	BSA
	CYP3A4
	CYP2D6
	CRP
	CREATIN
	ALBUMIN
	BILIRUB

$DATA halo_110321_CENSOR-Letao-new.csv IGNORE=#   

$SUBROUTINES 
	ADVAN1 TRANS2 	;; 1-compartment iv data

$PK
	IF(CRP.EQ.-99)THEN
	  COV = 1
	ELSE
	  COV = (CRP/131)**THETA(4)
	ENDIF
	TVCL= THETA(2) * COV	
	CL = TVCL * EXP(ETA(1))
	V = THETA(3)
  
	S1 = V/1000   		;; scaling of compartment check units of dose and observations

$THETA  		
	(0, 0.15) 		;1 add
	(0, 40)    		;2 CL
	(0, 1200)   		;3 V
	(-5,1)			;4 CRP

$OMEGA
	0.03      		;; IIV-CL

$SIGMA
	1 FIX  ;residual variability

$ERROR  	
	IPRED = LOG(0.0001)
	IF(F.GT.0)IPRED=LOG(F)
	W=1
	IF(F.GT.0)W=SQRT(THETA(1)**2)
	IRES = DV-IPRED
	IWRES = IRES/W
	Y= IPRED+W*ERR(1)

$EST METHOD=1 MAXEVAL=99999 SIG=3 PRINT=5 NOABORT POSTHOC INTERACTION

$COV PRINT=E UNCONDITIONAL

$TABLE ID IPRED IWRES CWRES EVID MDV TIME TAD CRP CL V ETA1 NOPRINT ONEHEADER FILE=SDTAB3001
$TABLE ID CL V ETA1 CRP TIME TAD NOPRINT ONEHEADER FILE=PATAB3001
$TABLE ID CL V CRP TIME TAD NOPRINT ONEHEADER FILE=COTAB3001
